# Supplementary material for: Protein Kinase D1 Signaling in Cancer Stem Cells with Epithelial-Mesenchymal Plasticity
Source: Cells. 2022 Dec 1;11(23):3885. doi: 10.3390/cells11233885 (PMC9739736; doi:10.3390/cells11233885)
Supplement: Supplementary file 1 [file cells-11-03885-s001.zip]

Archive with 1 entries (1 files):
- cells-2008520-supplementary.pdf
